# Supplementary material for: Interleukin-17 and inflammatory bowel disease: a 2-sample Mendelian randomization study
Source: Front Immunol. 2023 Nov 17;14:1238457. doi: 10.3389/fimmu.2023.1238457 (PMC10690942; doi:10.3389/fimmu.2023.1238457)
Supplement: Supplementary file 2 [file Table_1.xlsx]

## Sheet: S-Table 1
Table S1. Characteristics of the SNPs related to IL-17 and IBD in deCODE dataset
SNP	EA	OA	Exposure	Beta_Exposure	SE_Exposure	P_Exposure	Outcome	Beta_Outcome	SE_Outcome	P_Outcome	R2	F
rs10922098	T	C	IL17B	-0.09	0.01	1.398e-29	IBD	-0.01	0.02	0.5	0.0036	127.56
rs11794541	A	T		-0.09	0.02	9.515e-09		0.02	0.03	0.47	0.000931	32.94
rs137881064	G	T		-0.5	0.09	1.656e-08		-0.12	0.08	0.14	0.0009	31.86
rs6887452	G	T		0.07	0.01	1.258e-14		0.02	0.02	0.24	0.00168	59.44
rs10922098	T	C		-0.09	0.01	1.398e-29	UC	-0.01	0.02	0.6	0.0036	127.56
rs11794541	A	T		-0.09	0.02	9.515e-09		0.02	0.04	0.52	0.000931	32.94
rs137881064	G	T		-0.5	0.09	1.656e-08		-0.12	0.1	0.24	0.0009	31.86
rs6887452	G	T		0.07	0.01	1.258e-14		0.04	0.02	0.13	0.00168	59.44
rs10922098	T	C		-0.09	0.01	1.398e-29	CD	-0.03	0.02	0.21	0.0036	127.56
rs11794541	A	T		-0.09	0.02	9.515e-09		-0.01	0.04	0.73	0.000931	32.94
rs137881064	G	T		-0.5	0.09	1.656e-08		-0.03	0.11	0.78	0.0009	31.86
rs6887452	G	T		0.07	0.01	1.258e-14		-0.01	0.03	0.68	0.00168	59.44
rs10922098	T	C	IL17C	-0.14	0.00799	2.602e-65	IBD	-0.01	0.02	0.5	0.00818	291.3
rs1355538	G	A		-0.06	0.00799	3.052e-14		0.02	0.02	0.18	0.00163	57.7
rs10922098	T	C		-0.14	0.00799	2.602e-65	UC	-0.01	0.02	0.6	0.00818	291.3
rs1355538	G	A		-0.06	0.00799	3.052e-14		0.04	0.02	0.04	0.00163	57.7
rs10922098	T	C		-0.14	0.00799	2.602e-65	CD	-0.03	0.02	0.21	0.00818	291.3
rs1355538	G	A		-0.06	0.00799	3.052e-14		-0.01	0.02	0.63	0.00163	57.7
rs1329424	G	T	IL17D	-0.1	0.00815	7.163e-32	IBD	-0.01	0.02	0.47	0.00389	138.02
rs1329424	G	T		-0.1	0.00815	7.163e-32	UC	-0.01	0.02	0.58	0.00389	138.02
rs1329424	G	T		-0.1	0.00815	7.163e-32	CD	-0.03	0.02	0.18	0.00389	138.02
rs146796125	C	T	IL17E	0.14	0.02	4.962e-09	IBD	0.16	0.12	0.17	0.000977	34.2
rs2508490	A	G		-0.27	0.01	7.738e-156		-0.03	0.02	0.13	0.0196	707.32
rs146796125	C	T		0.14	0.02	4.962e-09	UC	0.14	0.14	0.3	0.000977	34.2
rs2508490	A	G		-0.27	0.01	7.738e-156		-0.05	0.03	0.05	0.0196	707.32
rs146796125	C	T		0.14	0.02	4.962e-09	CD	0.15	0.17	0.39	0.000977	34.2
rs2508490	A	G		-0.27	0.01	7.738e-156		0.02	0.03	0.52	0.0196	707.32
rs11569415	A	G	IL17F	-0.05	0.00914	3.264e-08	IBD	0.03	0.02	0.3	0.000863	30.54
rs12895651	T	C		0.06	0.00862	1.054e-12		0.03	0.03	0.39	0.00145	50.74
rs1707652	T	C		0.06	0.0085	3.411e-11		-0.02	0.02	0.37	0.00124	43.92
rs572515	G	A		-0.12	0.00803	1.317e-50		-0.01	0.02	0.56	0.00629	223.84
rs11569415	A	G		-0.05	0.00914	3.264e-08	UC	0.03	0.03	0.39	0.000863	30.54
rs12895651	T	C		0.06	0.00862	1.054e-12		0.05	0.04	0.23	0.00145	50.74
rs1707652	T	C		0.06	0.0085	3.411e-11		-0.03	0.02	0.14	0.00124	43.92
rs572515	G	A		-0.12	0.00803	1.317e-50		-0.01	0.02	0.58	0.00629	223.84
rs11569415	A	G		-0.05	0.00914	3.264e-08	CD	0.04	0.03	0.29	0.000863	30.54
rs12895651	T	C		0.06	0.00862	1.054e-12		0.01	0.04	0.82	0.00145	50.74
rs1707652	T	C		0.06	0.0085	3.411e-11		0	0.02	0.86	0.00124	43.92
rs572515	G	A		-0.12	0.00803	1.317e-50		-0.02	0.02	0.3	0.00629	223.84
rs1627787	T	C	IL17RB	0.07	0.0106	9.141e-10	IBD	0.01	0.02	0.6	0.00106	37.5
rs3766744	A	G		-0.08	0.00808	1.766e-24		-0.04	0.02	0.02	0.00294	104.28
rs6494730	T	G		0.05	0.00857	2.683e-09		0	0.02	0.91	0.001	35.4
rs72692819	C	G		-0.13	0.0146	3.82e-19		-0.04	0.03	0.21	0.00226	79.95
rs1627787	T	C		0.07	0.0106	9.141e-10	UC	0.01	0.02	0.63	0.00106	37.5
rs3766744	A	G		-0.08	0.00808	1.766e-24		-0.05	0.02	0.02	0.00294	104.28
rs6494730	T	G		0.05	0.00857	2.683e-09		0	0.02	0.99	0.001	35.4
rs72692819	C	G		-0.13	0.0146	3.82e-19		-0.08	0.04	0.06	0.00226	79.95
rs1627787	T	C		0.07	0.0106	9.141e-10	CD	0.02	0.03	0.39	0.00106	37.5
rs3766744	A	G		-0.08	0.00808	1.766e-24		-0.04	0.02	0.12	0.00294	104.28
rs6494730	T	G		0.05	0.00857	2.683e-09		-0.01	0.02	0.8	0.001	35.4
rs72692819	C	G		-0.13	0.0146	3.82e-19		0	0.04	0.92	0.00226	79.95
rs10922098	T	C	IL17RC	-0.05	0.00798	9.305e-09	IBD	-0.01	0.02	0.5	0.000932	32.98
rs201365886	A	G		0.09	0.0117	5.44e-14		0.01	0.03	0.86	0.00159	56.56
rs697357	G	A		0.05	0.008	1.833e-08		-0.02	0.02	0.36	0.000895	31.66
rs10922098	T	C		-0.05	0.00798	9.305e-09	UC	-0.01	0.02	0.6	0.000932	32.98
rs201365886	A	G		0.09	0.0117	5.44e-14		-0.06	0.04	0.12	0.00159	56.56
rs697357	G	A		0.05	0.008	1.833e-08		-0.03	0.02	0.18	0.000895	31.66
rs10922098	T	C		-0.05	0.00798	9.305e-09	CD	-0.03	0.02	0.21	0.000932	32.98
rs201365886	A	G		0.09	0.0117	5.44e-14		0.1	0.04	0.01	0.00159	56.56
rs697357	G	A		0.05	0.008	1.833e-08		0	0.02	0.89	0.000895	31.66
rs10922098	T	C	IL17RD	-0.14	0.01	1.353e-65	IBD	-0.01	0.02	0.5	0.00821	292.57
rs112835310	T	C		0.18	0.02	7.267e-25		-0.05	0.06	0.36	0.00299	106.03
rs115623261	T	A		0.39	0.03	2.115e-42		-0.06	0.09	0.54	0.00524	186.23
rs116097686	A	C		0.19	0.03	7.719e-10		0.03	0.06	0.63	0.00107	37.83
rs142146699	T	C		0.47	0.03	1.667e-65		0	0.06	0.96	0.0082	292.18
rs1707652	T	C		0.05	0.01	3.922e-10		-0.02	0.02	0.37	0.00111	39.15
rs391165	A	G		0.1	0.01	1.911e-20		-0.01	0.03	0.71	0.00242	85.88
rs62251090	T	A		0.12	0.01	2.778e-29		0.02	0.03	0.37	0.00356	126.19
rs77470761	C	G		-0.12	0.02	4.625e-08		-0.05	0.05	0.4	0.000844	29.87
rs79257513	A	G		-0.11	0.02	9.582e-13		0.01	0.04	0.81	0.00144	50.93
rs9862503	G	A		0.26	0.01	1e-200		-0.05	0.02	0.01	0.0262	952.54
rs10922098	T	C		-0.14	0.01	1.353e-65	UC	-0.01	0.02	0.6	0.00821	292.57
rs112835310	T	C		0.18	0.02	7.267e-25		-0.08	0.07	0.28	0.00299	106.03
rs115623261	T	A		0.39	0.03	2.115e-42		-0.02	0.12	0.86	0.00524	186.23
rs116097686	A	C		0.19	0.03	7.719e-10		0.11	0.08	0.16	0.00107	37.83
rs142146699	T	C		0.47	0.03	1.667e-65		-0.06	0.08	0.42	0.0082	292.18
rs1707652	T	C		0.05	0.01	3.922e-10		-0.03	0.02	0.14	0.00111	39.15
rs391165	A	G		0.1	0.01	1.911e-20		-0.1	0.03	0	0.00242	85.88
rs62251090	T	A		0.12	0.01	2.778e-29		-0.01	0.03	0.85	0.00356	126.19
rs77470761	C	G		-0.12	0.02	4.625e-08		-0.09	0.07	0.16	0.000844	29.87
rs79257513	A	G		-0.11	0.02	9.582e-13		0.07	0.06	0.21	0.00144	50.93
rs9862503	G	A		0.26	0.01	1e-200		-0.06	0.02	0.01	0.0262	952.54
rs10922098	T	C		-0.14	0.01	1.353e-65	CD	-0.03	0.02	0.21	0.00821	292.57
rs112835310	T	C		0.18	0.02	7.267e-25		-0.04	0.08	0.6	0.00299	106.03
rs115623261	T	A		0.39	0.03	2.115e-42		-0.19	0.13	0.15	0.00524	186.23
rs116097686	A	C		0.19	0.03	7.719e-10		-0.07	0.09	0.43	0.00107	37.83
rs142146699	T	C		0.47	0.03	1.667e-65		0.05	0.09	0.56	0.0082	292.18
rs1707652	T	C		0.05	0.01	3.922e-10		0	0.02	0.86	0.00111	39.15
rs391165	A	G		0.1	0.01	1.911e-20		0.11	0.03	0	0.00242	85.88
rs62251090	T	A		0.12	0.01	2.778e-29		0.08	0.03	0.02	0.00356	126.19
rs77470761	C	G		-0.12	0.02	4.625e-08		-0.04	0.07	0.55	0.000844	29.87
rs79257513	A	G		-0.11	0.02	9.582e-13		-0.06	0.06	0.31	0.00144	50.93
rs9862503	G	A		0.26	0.01	1e-200		-0.02	0.03	0.35	0.0262	952.54
Abbreviation: EA, Effect Allele; OA, Other Allele; EAF, effect allele frequency; SE, standard error; SNP, single nucleotide polymorphism; Chr, Chromosome

## Sheet: S-Table 2
Table S2. Characteristics of the SNPs related to IL-17 and IBD in OmicSCIENCE dataset
SNP	EA	OA	Exposure	Beta_Exposure	SE_Exposure	P_Exposure	Outcome	Beta_Outcome	SE_Outcome	P_Outcome	R2	F
rs6862301	A	C	IL17B	0.13	0.01	2.177e-19	IBD	0.03	0.02	0.14	0.00753	81.25
rs78526424	T	G		-0.08	0.01	1.669e-08		0.00119928	0.02	0.94	0.00297	31.88
rs6862301	A	C		0.13	0.01	2.177e-19	UC	0.04	0.02	0.07	0.00753	81.25
rs78526424	T	G		-0.08	0.01	1.669e-08		-0.01	0.02	0.63	0.00297	31.88
rs6862301	A	C		0.13	0.01	2.177e-19	CD	-0.0041988	0.03	0.87	0.00753	81.25
rs78526424	T	G		-0.08	0.01	1.669e-08		0.02	0.02	0.31	0.00297	31.88
rs704	A	G	IL17C	-0.11	0.01	4.753e-16	IBD	-0.03	0.02	0.09	0.0061	65.67
rs76258507	T	C		0.11	0.01	5.404e-17		0.01	0.02	0.54	0.0065	70.09
rs704	A	G		-0.11	0.01	4.753e-16	UC	-0.03	0.02	0.15	0.0061	65.67
rs76258507	T	C		0.11	0.01	5.404e-17		0.01	0.02	0.6	0.0065	70.09
rs704	A	G		-0.11	0.01	4.753e-16	CD	-0.02	0.02	0.47	0.0061	65.67
rs76258507	T	C		0.11	0.01	5.404e-17		0.03	0.02	0.29	0.0065	70.09
rs1354034	T	C	IL17D	-0.08	0.01	1.186e-09	IBD	9.9995e-05	0.02	0.99	0.00346606	37.2367
rs9272302	T	C		-0.12	0.02	2.934e-08		-0.0129029	0.02	0.59	0.00287185	30.8345
rs1354034	T	C		-0.08	0.01	1.186e-09	UC	-0.00389759	0.02	0.86	0.00346606	37.2367
rs9272302	T	C		-0.12	0.02	2.934e-08		0.0467977	0.03	0.11	0.00287185	30.8345
rs1354034	T	C		-0.08	0.01	1.186e-09	CD	0.0219963	0.02	0.37	0.00346606	37.2367
rs9272302	T	C		-0.12	0.02	2.934e-08		-0.0891045	0.03	0.01	0.00287185	30.8345
rs16850360	A	G	IL17E	0.21	0.03	4.585e-11	IBD	0.06	0.04	0.17	0.00405	43.49
rs2106009	A	C		-0.21	0.01	3.513e-46		0.05	0.03	0.11	0.0212	203.01
rs2508490	A	G		-0.24	0.02	7.005e-49		-0.03	0.02	0.13	0.0198	216.79
rs4658046	T	C		0.08	0.01	8.182e-09		-0.01	0.02	0.44	0.00312	33.47
rs7080386	A	C		0.08	0.01	3.751e-10		0.02	0.02	0.29	0.00365	39.18
rs16850360	A	G		0.21	0.03	4.585e-11	UC	0.06	0.05	0.29	0.00405	43.49
rs2106009	A	C		-0.21	0.01	3.513e-46		0.02	0.04	0.61	0.0212	203.01
rs2508490	A	G		-0.24	0.02	7.005e-49		-0.05	0.03	0.05	0.0198	216.79
rs4658046	T	C		0.08	0.01	8.182e-09		-0.01	0.02	0.56	0.00312	33.47
rs7080386	A	C		0.08	0.01	3.751e-10		0.01	0.02	0.51	0.00365	39.18
rs16850360	A	G		0.21	0.03	4.585e-11	CD	0.03	0.06	0.58	0.00405	43.49
rs2106009	A	C		-0.21	0.01	3.513e-46		0.08	0.04	0.07	0.0212	203.01
rs2508490	A	G		-0.24	0.02	7.005e-49		0.02	0.03	0.52	0.0198	216.79
rs4658046	T	C		0.08	0.01	8.182e-09		-0.03	0.02	0.17	0.00312	33.47
rs7080386	A	C		0.08	0.01	3.751e-10		0.03	0.02	0.26	0.00365	39.18
rs12038333	A	G	IL17F	-0.14	0.01	8.335e-24	IBD	-0.01	0.02	0.43	0.00934	100.89
rs12895651	T	C		0.1	0.02	5.221e-09		0.03	0.03	0.39	0.00363	34.18
rs6793123	A	C		-0.08	0.01	4.685e-08		0.00129916	0.02	0.94	0.00277	29.78
rs12038333	A	G		-0.14	0.01	8.335e-24	UC	-0.01	0.02	0.53	0.00934	100.89
rs12895651	T	C		0.1	0.02	5.221e-09		0.05	0.04	0.23	0.00363	34.18
rs6793123	A	C		-0.08	0.01	4.685e-08		-0.01	0.02	0.82	0.00277	29.78
rs12038333	A	G		-0.14	0.01	8.335e-24	CD	-0.03	0.02	0.17	0.00934	100.89
rs12895651	T	C		0.1	0.02	5.221e-09		0.01	0.04	0.82	0.00363	34.18
rs6793123	A	C		-0.08	0.01	4.685e-08		0.02	0.02	0.38	0.00277	29.78
rs10444805	A	G	IL17RB	0.09	0.01	1.146e-10	IBD	0.0077	0.02	0.67	0.0039	41.87
rs11792848	A	G		0.15	0.02	2.827e-22		0.0105	0.02	0.6	0.0087	93.96
rs1474868	T	C		-0.15	0.01	2.447e-31		-0.0404	0.02	0.02	0.0125	135.32
rs41264630	A	G		-0.2	0.02	2.047e-17		-0.0168	0.03	0.6	0.00669	72.11
rs4958244	A	G		-0.08	0.01	6.011e-09		-0.0143	0.02	0.4	0.00315	33.8
rs7691339	A	C		0.13	0.02	1.633e-15		0.0304	0.02	0.15	0.00589	63.42
rs10444805	A	G		0.09	0.01	1.146e-10	UC	0.0047	0.02	0.84	0.0039	41.87
rs11792848	A	G		0.15	0.02	2.827e-22		0.0223	0.03	0.37	0.0087	93.96
rs1474868	T	C		-0.15	0.01	2.447e-31		-0.05	0.02	0.02	0.0125	135.32
rs41264630	A	G		-0.2	0.02	2.047e-17		-0.0481	0.04	0.23	0.00669	72.11
rs4958244	A	G		-0.08	0.01	6.011e-09		-0.02	0.02	0.35	0.00315	33.8
rs7691339	A	C		0.13	0.02	1.633e-15		0.0395	0.03	0.14	0.00589	63.42
rs10444805	A	G		0.09	0.01	1.146e-10	CD	0.0021	0.03	0.93	0.0039	41.87
rs11792848	A	G		0.15	0.02	2.827e-22		-0.0084	0.03	0.76	0.0087	93.96
rs1474868	T	C		-0.15	0.01	2.447e-31		-0.0377	0.02	0.11	0.0125	135.32
rs41264630	A	G		-0.2	0.02	2.047e-17		0.0053	0.04	0.9	0.00669	72.11
rs4958244	A	G		-0.08	0.01	6.011e-09		0.0016	0.02	0.95	0.00315	33.8
rs7691339	A	C		0.13	0.02	1.633e-15		0.0232	0.03	0.41	0.00589	63.42
rs13321893	T	C	IL17RD	0.15	0.02	3.431e-18	IBD	-0.02	0.02	0.37	0.00702	75.7
rs4681717	T	C		0.57	0.02	1e-200		-0.01	0.02	0.52	0.107	1282.37
rs7621825	T	C		0.15	0.01	9.596e-25		0.03	0.02	0.08	0.00981	106.06
rs13321893	T	C		0.15	0.02	3.431e-18	UC	-0.02	0.03	0.51	0.00702	75.7
rs4681717	T	C		0.57	0.02	1e-200		-0.03	0.03	0.32	0.107	1282.37
rs7621825	T	C		0.15	0.01	9.596e-25		0.04	0.02	0.15	0.00981	106.06
rs13321893	T	C		0.15	0.02	3.431e-18	CD	-0.02	0.03	0.41	0.00702	75.7
rs4681717	T	C		0.57	0.02	1e-200		0.01	0.03	0.73	0.107	1282.37
rs7621825	T	C		0.15	0.01	9.596e-25		0.05	0.03	0.08	0.00981	106.06
Abbreviation: EA, Effect Allele; OA, Other Allele; EAF, effect allele frequency; SE, standard error; SNP, single nucleotide polymorphism; Chr, Chromosome

## Sheet: S-Table 3
Table S3. SNPs directly associated with IBD or its known risk factors detected by Phenoscanner
SNP	A1	A2	Trait	P_Value	Data_Source	Ancestry	PMID
rs1265101	G	A	Crohns disease	5.027e-07	IBDGC	European	26192919
rs2257269	G	A	Crohns disease	3.368e-06	IBDGC	European	26192919
rs28455809	C	T	Inflammatory bowel disease	4.064e-12	IBDGC	European	26192919
rs76359966	G	T	Inflammatory bowel disease	4.81e-09	IBDGC	European	26192919
rs78897911	A	G	Inflammatory bowel disease	5.671e-06	IBDGC	European	26192919
rs9271138	G	T	Inflammatory bowel disease	6.57e-10	IBDGC	European	26192919
rs35058673	T	C	Inflammatory bowel disease	2.047e-12	IBDGC	European	26192919
rs28672722	G	T	Inflammatory bowel disease	3.423e-08	IBDGC	European	26192919
rs1846190	A	G	Inflammatory bowel disease	2.508e-12	IBDGC	European	26192919
rs2857115	G	A	Inflammatory bowel disease	2.195e-07	IBDGC	European	26192919
rs1265101	G	A	Inflammatory bowel disease	1.303e-08	IBDGC	European	26192919
rs77734842	A	G	Inflammatory bowel disease	6.071e-08	IBDGC	European	26192919
rs11082304	G	T	Nicotine dependence smoking age at smoking initiation	6e-06	Caporaso N	European	19247474
rs28672722	G	T	Self-reported ulcerative colitis	1.262e-08	Neale B	European	19247474
rs2857115	G	A	Self-reported ulcerative colitis	5.109e-06	Neale B	European	UKBB
rs11082304	G	T	Smoking	6e-06	Caporaso N	European	19247474
rs11082304	G	T	Smoking behavior	6e-06	Caporaso N	European	19247474
rs2252937	C	T	Ulcerative colitis	8.601e-06	IBDGC	European	26192919
rs28455809	C	T	Ulcerative colitis	2.977e-19	IBDGC	European	26192919
rs76359966	G	T	Ulcerative colitis	3.225e-17	IBDGC	European	26192919
rs78897911	A	G	Ulcerative colitis	7.912e-15	IBDGC	European	26192919
rs9271138	G	T	Ulcerative colitis	2.372e-18	IBDGC	European	26192919
rs35058673	T	C	Ulcerative colitis	6.632e-17	IBDGC	European	26192919
rs28672722	G	T	Ulcerative colitis	4.643e-08	IBDGC	European	26192919
rs1846190	A	G	Ulcerative colitis	1.035e-17	IBDGC	European	26192919
rs2857115	G	A	Ulcerative colitis	6.51e-08	IBDGC	European	23128233
rs2257269	G	A	Ulcerative colitis	2.961e-09	IBDGC	European	26192919
rs77734842	A	G	Ulcerative colitis	4.914e-13	IBDGC	European	26192919
rs111843909	C	T	Inflammatory bowel disease	6.536e-06	IBDGC	European	26192919
rs1061808	T	G	Light smokers, at least 100 smokes in lifetime	6.893e-06	Neale B	European	UKBB
rs1061808	T	G	Past tobacco smoking	2.795e-07	Neale B	European	UKBB
rs1061808	T	G	Smoking status: previous	6.676e-07	Neale B	European	UKBB
rs111843909	C	T	Ulcerative colitis	3.511e-07	IBDGC	European	26192919
rs1061808	T	G	Ulcerative colitis	5.41e-07	IBDGC	European	23128233

## Sheet: S-Table 4
Table S4. Causal effects of genetically predicted IL-17 on IBD in deCODE and OmicSCIENCE databases.
Exposure	Outcome	Data_Source	Method	nSNP	OR [95%CI]	P_Value	P_het	P_int	P_PRESSO
IL-17A	CD	deCODE	Wald ratio	1	7.39 [0.74,73.48]	0.0879105	/	/	/
	IBD		Wald ratio	1	0.42 [0.08,2.20]	0.307773	/	/	/
	UC		Wald ratio	1	0.07 [0.01,0.53]	0.0100002	/	/	/
IL-17B	CD	deCODE	IVW	4	1.12 [0.94,1.34]	0.214466	0.729806	0.911338	0.721
			Weighted median	4	1.10 [0.79,1.54]	0.564614
			MR Egger	4	1.09 [0.66,1.81]	0.765659
			Simple mode	4	1.12 [0.72,1.74]	0.646657
			MR PRESSO	4	1.12 [0.94,1.34]	0.214466
	IBD		IVW	4	1.18 [1.00,1.39]	0.0570519	0.562102	0.746306	0.648
			Weighted median	4	1.22 [0.95,1.56]	0.12648
			MR Egger	4	1.25 [0.86,1.80]	0.36041
			Simple mode	4	1.26 [0.93,1.71]	0.23449
			MR PRESSO	4	1.18 [1.00,1.39]	0.0570519
	UC		IVW	4	1.21 [0.97,1.50]	0.0957071	0.523603	0.988647	0.644
			Weighted median	4	1.21 [0.90,1.64]	0.205171
			MR Egger	4	1.21 [0.74,1.97]	0.523412
			Simple mode	4	1.24 [0.83,1.86]	0.363679
			MR PRESSO	4	1.21 [0.97,1.50]	0.0957071
IL-17C	CD	deCODE	IVW	2	1.24 [1.21,1.27]	3.53318e-71	0.939581	/	/
	IBD		IVW	3	0.89 [0.41,1.90]	0.757306	0.134257	/	/
			Weighted median	3	0.99 [0.78,1.27]	0.956625
			MR Egger	3	2.46 [0.56,10.79]	0.442953
			Simple mode	3	0.87 [0.58,1.29]	0.554709
	UC		IVW	3	0.74 [0.18,3.10]	0.678559	0.0371025	/	/
			Weighted median	3	0.94 [0.70,1.25]	0.652272
			MR Egger	3	4.99 [0.30,83.62]	0.464905
			Simple mode	3	0.73 [0.46,1.14]	0.299727
IL-17D	CD	deCODE	Wald ratio	1	1.40 [0.86,1.72]	0.175609
	IBD		Wald ratio	1	1.14 [0.80,1.63]	0.462921
	UC		Wald ratio	1	1.13 [0.72,1.77]	0.585189
IL-17E	CD	deCODE	IVW	2	0.94 [0.78,1.14]	0.532825	0.363671	/	/
	IBD		IVW	2	1.13 [0.94,1.36]	0.185265	0.221169	/	/
	UC		IVW	2	1.22 [1.04,1.43]	0.0168657	0.398583	/	/
IL-17F	CD	deCODE	IVW	4	1.13 [0.88,1.46]	0.325535	0.627499	0.460832	0.651
			Weighted median	4	1.21 [0.84,1.74]	0.317123
			MR Egger	4	1.66 [0.68,4.06]	0.380049
			Simple mode	4	1.17 [0.66,2.05]	0.633444
			MR PRESSO	4	1.13 [0.88,1.46]	0.325535
	IBD		IVW	4	1.01 [0.80,1.28]	0.93641	0.401112	0.377531	0.493
			Weighted median	4	1.02 [0.79,1.31]	0.895074
			MR Egger	4	1.43 [0.74,2.75]	0.394878
			Simple mode	4	0.78 [0.47,1.32]	0.429396
			MR PRESSO	4	1.01 [0.80,1.28]	0.93641
	UC		IVW	4	1.00 [0.68,1.45]	0.979837	0.200557	0.405918	0.383
			Weighted median	4	0.98 [0.71,1.34]	0.889176
			MR Egger	4	1.64 [0.60,4.47]	0.437676
			Simple mode	4	0.62 [0.30,1.29]	0.290311
			MR PRESSO	4	1.00 [0.68,1.45]	0.979837
IL-17RA	CD	deCODE	IVW	8	0.97 [0.89,1.05]	0.391716	0.46981	0.315158	0.437
			Weighted median	8	0.96 [0.87,1.06]	0.38379
			MR Egger	8	1.04 [0.89,1.21]	0.649811
			Simple mode	8	1.04 [0.86,1.25]	0.7287
			MR PRESSO	8	0.97 [0.89,1.05]	0.391716
	IBD		IVW	8	0.97 [0.91,1.04]	0.409863	0.297666	0.138298	0.417
			Weighted median	8	0.96 [0.90,1.03]	0.311764
			MR Egger	8	1.06 [0.94,1.18]	0.378843
			Simple mode	8	1.07 [0.94,1.22]	0.340518
			MR PRESSO	8	0.97 [0.91,1.04]	0.409863
	UC		IVW	8	1.00 [0.96,1.04]	0.865617	0.96248	0.814444	0.955
			Weighted median	8	1.00 [0.91,1.09]	0.938496
			MR Egger	8	1.02 [0.89,1.17]	0.807624
			Simple mode	8	1.02 [0.89,1.17]	0.737459
			MR PRESSO	8	1.00 [0.96,1.04]	0.865617
IL-17RB	CD	deCODE	IVW	4	1.27 [0.98,1.63]	0.0689042	0.665497	0.974062	0.659
			Weighted median	4	1.39 [0.91,2.12]	0.128542
			MR Egger	4	1.29 [0.40,4.16]	0.709847
			Simple mode	4	1.42 [0.80,2.52]	0.312266
			MR PRESSO	4	1.27 [0.98,1.63]	0.0689042
	IBD		IVW	4	1.37 [1.14,1.65]	0.000723018	0.67417	0.540467	0.667
			Weighted median	4	1.39 [1.02,1.90]	0.0394756
			MR Egger	4	1.87 [0.79,4.43]	0.292814
			Simple mode	4	1.20 [0.78,1.84]	0.462611
			MR PRESSO	4	1.37 [1.14,1.65]	0.000723018
	UC		IVW	4	1.56 [1.19,2.04]	0.00124864	0.550521	0.33422	0.624
			Weighted median	4	1.82 [1.21,2.74]	0.00397883
			MR Egger	4	3.06 [1.02,9.12]	0.183224
			Simple mode	4	1.74 [0.99,3.04]	0.147729
			MR PRESSO	4	1.56 [1.19,2.04]	0.00124864
IL-17RC	CD	deCODE	IVW	3	2.01 [1.07,3.75]	0.0287629	0.264093	0.384741	/
			Weighted median	3	2.04 [1.01,4.12]	0.0464814
			MR Egger	3	7.59 [1.16,49.69]	0.281344
			Simple mode	3	2.04 [0.79,5.26]	0.277716
	IBD		IVW	3	1.00 [0.72,1.39]	0.986454	0.511812	0.845665	/
			Weighted median	3	1.06 [0.65,1.73]	0.808971
			MR Egger	3	1.21 [0.24,6.04]	0.853866
			Simple mode	3	1.14 [0.61,2.12]	0.720852
			MR PRESSO	3	1.00 [0.72,1.39]	0.986454
	UC		IVW	3	0.69 [0.39,1.22]	0.200416	0.287908	0.652752	/
			Weighted median	3	0.52 [0.27,1.03]	0.0604487
			MR Egger	3	0.33 [0.03,3.95]	0.540953
			Simple mode	3	0.52 [0.23,1.17]	0.255428
IL-17RD	CD	deCODE	IVW	11	1.07 [0.88,1.30]	0.514003	0.016314	0.0767525	0.066
			Weighted median	11	1.02 [0.85,1.22]	0.855159
			MR Egger	11	0.79 [0.56,1.11]	0.207527
			Simple mode	11	1.08 [0.74,1.58]	0.687637
			MR PRESSO	11	1.07 [0.88,1.30]	0.514003
	IBD		IVW	11	0.92 [0.84,1.01]	0.0651466	0.56983	0.561814	0.404
			Weighted median	11	0.86 [0.75,0.98]	0.0245096
			MR Egger	11	0.87 [0.72,1.06]	0.200785
			Simple mode	11	0.88 [0.70,1.11]	0.317215
			MR PRESSO	11	0.92 [0.84,1.01]	0.0651466
	UC		IVW	11	0.85 [0.72,1.00]	0.0481071	0.0582884	0.579151	0.138
			Weighted median	11	0.84 [0.71,0.98]	0.0284883
			MR Egger	11	0.92 [0.66,1.29]	0.654604
			Simple mode	11	0.85 [0.65,1.12]	0.277786
			MR PRESSO	11	0.85 [0.72,1.00]	0.0481071
IL17A	CD	OmicSCIENCE	IVW	2	0.87 [0.59,1.30]	0.501219	0.145608	/	/
	IBD		IVW	2	0.91 [0.69,1.20]	0.495572	0.162513	/	/
	UC		IVW	2	0.96 [0.81,1.13]	0.609941	0.507095	/	/
IL17B	CD	OmicSCIENCE	IVW	2	0.89 [0.71,1.13]	0.346281	0.458905	/	/
	IBD		IVW	2	1.15 [0.93,1.43]	0.186367	0.365738	/	/
	UC		IVW	2	1.31 [1.08,1.59]	0.00595961	0.51518	/	/
IL17C	CD	OmicSCIENCE	IVW	2	1.20 [1.13,1.28]	2.20266e-08	0.822812	/	/
	IBD		IVW	2	1.19 [1.01,1.40]	0.0339552	0.447491	/	/
	UC		IVW	2	1.21 [1.01,1.44]	0.0353387	0.514676	/	/
IL17D	CD	OmicSCIENCE	IVW	2	1.29 [0.47,3.54]	0.627134	0.0124384	/	/
	IBD		IVW	2	1.06 [0.95,1.18]	0.311498	0.703158	/	/
	UC		IVW	2	0.83 [0.53,1.28]	0.396199	0.218951	/	/
IL17E	CD	OmicSCIENCE	IVW	5	0.91 [0.74,1.12]	0.354369	0.211139	0.871144	0.359
			Weighted median	5	0.90 [0.73,1.11]	0.334083
			MR Egger	5	0.87 [0.52,1.45]	0.631741
			Simple mode	5	0.75 [0.51,1.10]	0.215926
			MR PRESSO	5	0.91 [0.74,1.12]	0.406789
	IBD		IVW	5	1.06 [0.90,1.26]	0.483495	0.11491	0.820721	0.219
			Weighted median	5	1.10 [0.94,1.28]	0.234938
			MR Egger	5	1.11 [0.73,1.69]	0.648683
			Simple mode	5	1.22 [0.90,1.65]	0.267562
			MR PRESSO	5	1.06 [0.90,1.26]	0.522112
	UC		IVW	5	1.13 [0.98,1.31]	0.092069	0.489393	0.494064	0.483
			Weighted median	5	1.21 [1.00,1.47]	0.0520885
			MR Egger	5	1.28 [0.91,1.79]	0.252448
			Simple mode	5	1.24 [0.91,1.70]	0.244444
			MR PRESSO	5	1.13 [0.98,1.31]	0.167353
IL17F	CD	OmicSCIENCE	IVW	3	1.12 [0.84,1.49]	0.43162	0.360373	0.392622	/
			Weighted median	3	1.20 [0.89,1.61]	0.231158
			MR Egger	3	2.43 [0.80,7.36]	0.361816
			Simple mode	3	1.18 [0.70,1.97]	0.602724
	IBD		IVW	3	1.10 [0.99,1.23]	0.0860698	0.75543	0.799223	/
			Weighted median	3	1.09 [0.88,1.36]	0.428243
			MR Egger	3	1.25 [0.56,2.83]	0.681778
			Simple mode	3	1.07 [0.80,1.42]	0.687022
	UC		IVW	3	1.14 [0.97,1.36]	0.116658	0.654334	0.953295	/
			Weighted median	3	1.10 [0.83,1.46]	0.500358
			MR Egger	3	1.10 [0.40,3.07]	0.881588
			Simple mode	3	1.09 [0.76,1.55]	0.687467
IL17RA	CD	OmicSCIENCE	IVW	5	1.00 [0.96,1.05]	0.907918	0.7739	0.85151	0.825
			Weighted median	5	1.00 [0.93,1.07]	0.911428
			MR Egger	5	0.98 [0.81,1.20]	0.878716
			Simple mode	5	1.00 [0.89,1.12]	0.983488
			MR PRESSO	5	1.00 [0.96,1.05]	0.913492
	IBD		IVW	5	1.00 [0.96,1.03]	0.829869	0.702938	0.326879	0.834
			Weighted median	5	0.99 [0.94,1.05]	0.810595
			MR Egger	5	1.08 [0.93,1.25]	0.370937
			Simple mode	5	0.99 [0.91,1.08]	0.888905
			MR PRESSO	5	1.00 [0.96,1.03]	0.840379
	UC		IVW	5	1.01 [0.96,1.06]	0.783901	0.563758	0.332925	0.784
			Weighted median	5	1.01 [0.95,1.08]	0.763155
			MR Egger	5	1.12 [0.93,1.34]	0.328098
			Simple mode	5	1.03 [0.93,1.13]	0.64712
			MR PRESSO	5	1.01 [0.96,1.06]	0.797481
IL17RB	CD	OmicSCIENCE	IVW	6	1.09 [0.97,1.22]	0.138411	0.802127	0.846667	0.764
			Weighted median	6	1.02 [0.83,1.26]	0.836218
			MR Egger	6	1.16 [0.65,2.07]	0.6489
			Simple mode	6	0.98 [0.70,1.37]	0.894986
			MR PRESSO	6	1.09 [0.97,1.22]	0.198504
	IBD		IVW	6	1.18 [1.10,1.28]	1.42742e-05	0.859462	0.973739	0.805
			Weighted median	6	1.19 [1.02,1.39]	0.0239955
			MR Egger	6	1.18 [0.77,1.80]	0.496879
			Simple mode	6	1.09 [0.86,1.38]	0.494087
			MR PRESSO	6	1.18 [1.10,1.28]	0.0074317
	UC		IVW	6	1.28 [1.18,1.38]	2.48441e-09	0.930487	0.738842	0.921
			Weighted median	6	1.30 [1.08,1.58]	0.0062609
			MR Egger	6	1.40 [0.82,2.40]	0.284041
			Simple mode	6	1.32 [1.01,1.73]	0.10074
			MR PRESSO	6	1.28 [1.18,1.38]	0.00189867
IL17RD	CD	OmicSCIENCE	IVW	3	1.03 [0.91,1.17]	0.653372	0.169179	0.810758	/
			Weighted median	3	1.02 [0.93,1.13]	0.664232
			MR Egger	3	0.99 [0.74,1.34]	0.961995
			Simple mode	3	0.97 [0.80,1.17]	0.75368
	IBD		IVW	3	0.99 [0.89,1.09]	0.811037	0.126435	0.719776	/
			Weighted median	3	0.98 [0.91,1.06]	0.578081
			MR Egger	3	0.94 [0.75,1.18]	0.708495
			Simple mode	3	0.93 [0.81,1.07]	0.413738
	UC		IVW	3	0.97 [0.87,1.08]	0.568807	0.227538	0.638097	/
			Weighted median	3	0.96 [0.87,1.05]	0.348506
			MR Egger	3	0.91 [0.73,1.14]	0.571389
			Simple mode	3	0.92 [0.78,1.08]	0.401712
MR, Mendelian Randomization; MR-PRESSO, MR pleiotropy residual sum and outlier; IVW: Inverse-variance weighted ; OR: odds ratio IL-17, Interleukin-17; IBD, Inflammatory Bowel Disease; UC, Ulcerative Colitis; CD, Crohn's Disease; P_het: p value of Cochran’s Q test; P_int: p value of MR Egger intercept model; P_PRESSO: p value for global test of MR-PRESSO analysis.

## Sheet: S-Table 5
Table S6: Causal effect of genetically predicted IL-17 (B, C, E, RB, RC) on CD and UC using MVMR.
Exposure	Adjustment	Data_Source	Outcome	Method	nSNP	OR [95%CI]	P_Value	P_BH	P_Bonferroni	P_FDR
IL17B	IL17RB+IL17E	deCODE	UC	mvmr_IVW	4	1.00 [0.74,1.35]	0.992008	0.992008	1	0.992008
IL17RB	IL17B+IL17E				4	1.46 [1.05,2.03]	0.025493	0.0764791	0.0764791	0.0764791
IL17E	IL17B+IL17RB				2	1.19 [0.98,1.44]	0.0790372	0.118556	0.237112	0.118556
IL17B	IL17RB	deCODE	UC	mvmr_IVW	4	1.07 [0.81,1.40]	0.645492	0.645492	1	0.645492
IL17RB	IL17B				4	1.47 [1.08,2.01]	0.0154792	0.0309584	0.0309584	0.0309584
IL17E	IL17RB	deCODE	UC	mvmr_IVW	2	1.22 [1.03,1.44]	0.0214986	0.0214986	0.0429973	0.0214986
IL17RB	IL17E				4	1.55 [1.17,2.06]	0.00251117	0.00502233	0.00502233	0.00502233
IL17C	IL17RC	deCODE	CD	mvmr_IVW	4	0.94 [0.42,2.11]	0.88626	0.88626	1	0.88626
IL17RC	IL17C				4	2.01 [0.48,8.44]	0.341357	0.682714	0.682714	0.682714
IL17RB	IL17B	OmicSCIENCE	UC	mvmr_IVW	6	1.27 [1.16,1.40]	6.96e-07	1.392e-06	1.392e-06	1.392e-06
IL17B	IL17RB				2	1.29 [1.08,1.54]	0.006	0.006	0.012	0.006
IL17RB	IL17E	OmicSCIENCE	UC	mvmr_IVW	6	1.24 [1.09,1.41]	0.000852377	0.00170475	0.00170475	0.00170475
IL17E	IL17RB				5	1.12 [0.98,1.28]	0.0837749	0.0837749	0.16755	0.0837749
IL17RB	IL17B+IL17E				6	1.23 [1.06,1.42]	0.00585237	0.0175571	0.0175571	0.0175571
IL17E	IL17B+IL17RB				5	1.11 [0.96,1.29]	0.162291	0.243437	0.486873	0.243437
IL17B	IL17RB+IL17E	OmicSCIENCE	UC	mvmr_IVW	2	1.11 [0.87,1.43]	0.406903	0.406903	1	0.406903
MVMR, Multivariate Mendelian Randomization; IVW: Inverse-variance weighted ; OR: odds ratio; 95%CI: 95% Confidence interval; IVs:Instrumental variant; IBD, Inflammatory Bowel Disease; UC, Ulcerative Colitis; CD, Crohn's Disease; P_BH: p value of BH-correction; P_Bonferroni: p value of Bonferroni-correction; P_FDR: p value of FDR-correction;

## Sheet: S-Table 6
Table S5. The power statistics of IL-17 on CD and UC in different IV's slection criteria.
Exposure	Ivs_Selection Criteria	Data_Source	Outcome	nSNP	OR [95%CI]	P_Value	Power Statistics
IL17A	P=5×10-8, R2=0.001, KB=10000	deCODE	CD	1	7.39 [0.74,73.48]	0.0879105
		OmicSCIENCE		2	0.87 [0.59,1.30]	0.501219
		Meta			0.93 [0.63,1.37]	0.71
		deCODE	UC	1	0.07 [0.01,0.53]	0.0100002
		OmicSCIENCE		2	0.96 [0.81,1.13]	0.609941
		Meta			0.94 [0.80,1.11]	0.47
IL17B	P=5×10-8, R2=0.001, KB=10000	deCODE	CD	4	1.12 [0.94,1.34]	0.21
		OmicSCIENCE		2	0.89 [0.71,1.13]	0.35
		Meta			1.03 [0.89,1.19]	0.68
		deCODE	UC	4	1.21 [0.97,1.50]	0.1
		OmicSCIENCE		2	1.31 [1.08,1.59]	<0.01
		Meta			1.26 [1.09,1.46]	<0.01	0.665438
IL17C	P=5×10-8, R2=0.001, KB=10000	deCODE	CD	2	1.24 [1.21,1.27]	<0.0001
		OmicSCIENCE		2	1.20 [1.13,1.28]	<0.0001
		Meta			1.23 [1.21,1.26]	<0.0001	0.572991
		deCODE	UC	3	0.74 [0.18,3.10]	0.68
		OmicSCIENCE		2	1.21 [1.01,1.44]	0.04
		Meta			1.20 [1.01,1.43]	0.04
IL17D	P=5×10-8, R2=0.001, KB=10000	deCODE	CD	1	1.40 [0.86,1.72]	0.175609
		OmicSCIENCE		2	1.29 [0.47,3.54]	0.627134
		Meta			1.38 [0.89,2.13]	0.15
		deCODE	UC	1	1.13 [0.72,1.77]	0.585189
		OmicSCIENCE		2	0.83 [0.53,1.28]	0.396199
		Meta			0.97 [0.71,1.32]	0.83
IL17E	P=5×10-8, R2=0.001, KB=10000	deCODE	CD	2	0.94 [0.78,1.14]	0.53
		OmicSCIENCE		5	0.91 [0.74,1.12]	0.35
		Meta			0.93 [0.81,1.06]	0.28
		deCODE	UC	2	1.22 [1.04,1.43]	0.02
		OmicSCIENCE		5	1.13 [0.98,1.31]	0.09
		Meta			1.17 [1.05,1.30]	<0.01	0.88755
IL17F	P=5×10-8, R2=0.001, KB=10000	deCODE	CD	4	1.13 [0.88,1.46]	0.325535
		OmicSCIENCE		3	1.12 [0.84,1.49]	0.43162
		Meta			1.13 [0.93,1.36]	0.21
		deCODE	UC	4	1.00 [0.68,1.45]	0.979837
		OmicSCIENCE		3	1.14 [0.97,1.36]	0.116658
		Meta			1.11 [0.96,1.30]	0.16
IL17RA	P=5×10-8, R2=0.001, KB=10000	deCODE	CD	8	0.97 [0.89,1.05]	0.391716
		OmicSCIENCE		5	1.00 [0.96,1.05]	0.907918
		Meta			0.99 [0.96,1.03]	0.75
		deCODE	UC	8	1.00 [0.96,1.04]	0.865617
		OmicSCIENCE		5	1.01 [0.96,1.06]	0.783901
		Meta			1.00 [0.97,1.04]	0.76
IL17RB	P=5×10-8, R2=0.001, KB=10000	deCODE	CD	4	1.27 [0.98,1.63]	0.07
		OmicSCIENCE		6	1.09 [0.97,1.22]	0.14
		Meta			1.12 [1.01,1.24]	0.04
		deCODE	UC	4	1.56 [1.19,2.04]	<0.01
		OmicSCIENCE		6	1.28 [1.18,1.38]	<0.0001
		Meta			1.30 [1.20,1.40]	<0.0001	0.992868
IL17RC	P=5×10-8, R2=0.001, KB=10000	deCODE	CD	3	2.01 [1.07,3.75]	0.03	0.891102
			UC	3	0.69 [0.39,1.22]	0.2
IL17RD	P=5×10-8, R2=0.001, KB=10000	deCODE	CD	11	1.07 [0.88,1.30]	0.514003
		OmicSCIENCE		3	1.03 [0.91,1.17]	0.653372
		Meta			1.04 [0.94,1.16]	0.46
		deCODE	UC	11	0.85 [0.72,1.00]	0.0481071
		OmicSCIENCE		3	0.97 [0.87,1.08]	0.568807
		Meta			0.93 [0.85,1.02]	0.12
IL17A	P=5×10-6, R2=0.001, KB=10000	deCODE	CD	11	0.97 [0.72,1.29]	0.81
		OmicSCIENCE		15	0.88 [0.71,1.09]	0.24
		Meta			0.91 [0.77,1.08]	0.29
		deCODE	UC	11	0.83 [0.58,1.19]	0.31
		OmicSCIENCE		15	1.04 [0.90,1.19]	0.07
		Meta			1.01 [0.88,1.15]	0.92
IL17B	P=5×10-6, R2=0.001, KB=10000	deCODE	CD	15	1.20 [1.02,1.41]	0.308913
		OmicSCIENCE		11	0.85 [0.68,1.05]	0.128338
		Meta			1.06 [0.93,1.20]	0.41
		deCODE	UC	15	1.15 [0.83,1.60]	0.0287088
		OmicSCIENCE		11	1.27 [1.04,1.56]	0.0201739
		Meta			1.24 [1.04,1.47]	0.02	0.92694
IL17C	P=5×10-6, R2=0.001, KB=10000	deCODE	CD	21	1.19 [0.99,1.44]	0.0650322
		OmicSCIENCE		15	1.17 [0.99,1.38]	0.0669459
		Meta			1.18 [1.04,1.33]	0.01	0.791156
		deCODE	UC	21	0.97 [0.67,1.41]	0.864284
		OmicSCIENCE		15	1.06 [0.92,1.23]	0.42677
		Meta			1.05 [0.92,1.20]	0.5
IL17D	P=5×10-6, R2=0.001, KB=10000	deCODE	CD	12	1.27 [0.90,1.79]	0.17
		OmicSCIENCE		18	0.95 [0.76,1.19]	0.65
		Meta			1.03 [0.86,1.25]	0.72
		deCODE	UC	12	0.97 [0.65,1.44]	0.88
		OmicSCIENCE		18	1.03 [0.89,1.2]	0.68
		Meta			1.02 [0.89,1.18]	0.74
IL17E	P=5×10-6, R2=0.001, KB=10000	deCODE	CD	13	0.93 [0.76,1.13]	0.470831
		OmicSCIENCE		19	1.00 [0.83,1.21]	0.990124
		Meta			0.96 [0.84,1.11]	0.61
		deCODE	UC	13	1.13 [0.98,1.31]	0.081223
		OmicSCIENCE		19	1.10 [0.95,1.28]	0.197529
		Meta			1.12 [1.01,1.24]	0.03	0.790416
IL17F	P=5×10-6, R2=0.001, KB=10000	deCODE	CD	19	1.16 [0.91,1.48]	0.23
		OmicSCIENCE		16	1.20 [1.02,1.41]	0.03
		Meta			1.19 [1.04,1.36]	0.01
		deCODE	UC	19	0.92 [0.76,1.11]	0.37
		OmicSCIENCE		16	1.05 [0.89,1.24]	0.53
		Meta			0.99 [0.88,1.12]	0.91
IL17RA	P=5×10-6, R2=0.001, KB=10000	deCODE	CD	12	0.97 [0.89,1.06]	0.51
		OmicSCIENCE		21	1.00 [0.96,1.05]	0.94
		Meta			1.00 [0.96,1.04]	0.82
		deCODE	UC	12	1 [0.95,1.06]	0.87
		OmicSCIENCE		21	1.01 [0.96,1.06]	0.8
		Meta			1.00 [0.97,1.04]	0.77
IL17RB	P=5×10-6, R2=0.001, KB=10000	deCODE	CD	14	1.16 [0.92,1.48]	0.207191
		OmicSCIENCE		18	0.99 [0.85,1.16]	0.941085
		Meta			1.04 [0.92,1.18]	0.54
		deCODE	UC	14	1.19 [0.89,1.59]	0.243015
		OmicSCIENCE		18	1.16 [1.00,1.34]	0.0452225
		Meta			1.16 [1.02,1.32]	0.02	0.892991
IL17RC	P=5×10-6, R2=0.001, KB=10000	deCODE	CD	10	1.79 [1.07,3.01]	0.0273192
		OmicSCIENCE		8	1.39 [1.03,1.89]	0.0321589
		Meta			1.49 [1.14,1.93]	0.00304052	0.994751
		deCODE	UC	10	0.99 [0.66,1.48]	0.942494
		OmicSCIENCE		8	1.14 [0.90,1.43]	0.27347
		Meta			1.10 [0.90,1.34]	0.36
IL17RD	P=5×10-6, R2=0.001, KB=10000	deCODE	CD	17	1.07 [0.90,1.26]	0.44
		OmicSCIENCE		13	1.05 [0.98,1.13]	0.16
		Meta			1.05 [0.99,1.13]	0.11
		deCODE	UC	17	0.86 [0.75,0.99]	0.04
		OmicSCIENCE		13	0.97 [0.88,1.08]	0.6
		Meta			0.93 [0.86,1.01]	0.1
MR, Mendelian Randomization; MR-PRESSO, MR pleiotropy residual sum and outlier; IVW: Inverse-variance weighted ; OR: odds ratio; 95%CI: 95% Confidence interval; IVs:Instrumental variant; IL-17, Interleukin-17; IBD, Inflammatory Bowel Disease; UC, Ulcerative Colitis; CD, Crohn's Disease;

## Sheet: S-Table 7
Table S7. Causal effects of genetically predicted IL-17 on IBD (deLange et.al) in deCODE and OmicSCIENCE databases.
Exposure	Outcome	Data_Source	Method	nSNP	OR [95%CI]	P_Value	P_het	P_int	P_PRESSO
IL17A	deCODE	IBD	Wald ratio	1	0.72 [0.22,2.29]	0.573176	/	/	/
		CD	Wald ratio	1	13.59 [3.05,60.63]	0.000625909	/	/	/
		UC	Wald ratio	1	0.04 [0.01,0.18]	2.58e-05	/	/	/
IL17B	deCODE	IBD	IVW	3	1.11 [0.82,1.50]	0.486796	0.0308776	0.270531	/
			Weighted median	3	1.01 [0.80,1.29]	0.924574
			MR Egger	3	1.48 [1.09,2.02]	0.242559
			Simple mode	3	0.94 [0.65,1.36]	0.771742
			MR-PRESSO	3	1.11 [0.82,1.50]	0.486796
		CD	IVW	3	1.11 [0.78,1.56]	0.563343	0.0663443	0.259973	/
			Weighted median	3	1.08 [0.83,1.40]	0.571322
			MR Egger	3	1.58 [1.09,2.28]	0.247317
			Simple mode	3	0.90 [0.59,1.39]	0.687077
			MR-PRESSO	3	1.11 [0.78,1.56]	0.563343
		UC	IVW	3	1.11 [0.85,1.45]	0.460235	0.181995	0.552175	/
			Weighted median	3	1.21 [0.94,1.57]	0.14182
			MR Egger	3	1.33 [0.80,2.20]	0.473395
			Simple mode	3	1.25 [0.85,1.83]	0.36884
			MR-PRESSO	3	1.11 [0.85,1.45]	0.460235
IL17C	deCODE	IBD	IVW	2	0.91 [0.87,0.94]	2.67e-08	0.833863	/	/
		CD	IVW	2	1.00 [0.91,1.09]	0.977117	0.675616	/	/
		UC	IVW	2	0.87 [0.76,0.99]	0.0410443	0.534651	/	/
IL17D	deCODE	IBD	Wald ratio	1	0.88 [0.68,1.14]	0.317311
		CD	Wald ratio	1	0.96 [0.68,1.34]	0.794396
		UC	Wald ratio	1	0.87 [0.62,1.21]	0.394296
IL17E	deCODE	IBD	Wald ratio	1	1.10 [0.99,1.23]	0.0818134
		CD	Wald ratio	1	1.06 [0.91,1.22]	0.453255
		UC	Wald ratio	1	1.09 [0.95,1.26]	0.215502
IL17F	deCODE	IBD	IVW	3	0.92 [0.83,1.02]	0.106285	0.742216	0.640712	/
			Weighted median	3	0.90 [0.75,1.08]	0.266376
			MR Egger	3	0.80 [0.49,1.29]	0.527243
			Simple mode	3	0.91 [0.69,1.20]	0.571464
		CD	IVW	3	1.00 [0.82,1.22]	0.984009	0.489445	0.546128	/
			Weighted median	3	0.94 [0.73,1.20]	0.617056
			MR Egger	3	0.77 [0.42,1.44]	0.567448
			Simple mode	3	0.94 [0.64,1.38]	0.785729
		UC	IVW	3	0.91 [0.87,0.96]	0.000352021	0.951809	0.851583	/
			Weighted median	3	0.90 [0.72,1.14]	0.392
			MR Egger	3	0.85 [0.46,1.57]	0.695681
			Simple mode	3	0.91 [0.65,1.26]	0.623934
IL17RA	deCODE	IBD	IVW	4	0.97 [0.91,1.02]	0.248522	0.321533	0.327196	0.533
			Weighted median	4	0.96 [0.91,1.02]	0.157967
			MR Egger	4	1.01 [0.93,1.10]	0.821889
			Simple mode	4	0.97 [0.89,1.06]	0.572547
			MR-PRESSO	4	0.97 [0.91,1.02]	0.248522
		CD	IVW	4	0.94 [0.88,1.01]	0.0768215	0.423435	0.273331	0.666
			Weighted median	4	0.95 [0.88,1.02]	0.123745
			MR Egger	4	1.01 [0.90,1.13]	0.896795
			Simple mode	4	0.95 [0.86,1.05]	0.372945
			MR-PRESSO	4	0.94 [0.88,1.01]	0.0768215
		UC	IVW	4	0.99 [0.94,1.04]	0.716739	0.685393	0.913718	0.612
			Weighted median	4	0.98 [0.91,1.05]	0.576697
			MR Egger	4	0.99 [0.88,1.10]	0.823613
			Simple mode	4	1.00 [0.89,1.12]	0.966386
			MR-PRESSO	4	0.99 [0.94,1.04]	0.716739
IL17RB	deCODE	IBD	IVW	3	1.23 [0.85,1.77]	0.269891	0.0704979	0.262463	/
			Weighted median	3	1.24 [0.96,1.61]	0.102604
			MR Egger	3	4.50 [1.45,14.03]	0.234102
			Simple mode	3	1.01 [0.59,1.72]	0.97873
		CD	IVW	3	1.33 [0.87,2.02]	0.183893	0.126137	0.300544	/
			Weighted median	3	1.29 [0.93,1.80]	0.127815
			MR Egger	3	5.66 [1.29,24.82]	0.261432
			Simple mode	3	0.96 [0.51,1.80]	0.909624
		UC	IVW	3	1.13 [0.69,1.84]	0.638451	0.050055	0.252611	/
			Weighted median	3	1.26 [0.89,1.78]	0.183949
			MR Egger	3	6.30 [1.49,26.67]	0.242249
			Simple mode	3	1.28 [0.76,2.16]	0.45817
IL17RC	deCODE	IBD	IVW	2	0.85 [0.68,1.07]	0.1678	0.561984	/	/
		CD	IVW	2	1.08 [0.81,1.45]	0.582556	0.56206	/	/
		UC	IVW	2	0.76 [0.69,0.84]	1.05e-07	0.840399	/	/
IL17RD	deCODE	IBD	IVW	9	0.93 [0.88,0.98]	0.00860847	0.799916	0.869318	0.88
			Weighted median	9	0.93 [0.85,1.01]	0.0837402
			MR Egger	9	0.92 [0.79,1.06]	0.28897
			Simple mode	9	0.89 [0.78,1.02]	0.137565
			MR-PRESSO	9	0.93 [0.88,0.98]	0.00860847
		CD	IVW	9	1.01 [0.87,1.17]	0.885424	0.0142254	0.322325	0.069
			Weighted median	9	1.00 [0.89,1.11]	0.945186
			MR Egger	9	0.88 [0.66,1.18]	0.423911
			Simple mode	9	0.90 [0.72,1.13]	0.379598
			MR-PRESSO	9	1.01 [0.87,1.17]	0.885424
		UC	IVW	9	0.88 [0.76,1.01]	0.0672234	0.0192112	0.483285	0.076
			Weighted median	9	0.90 [0.80,1.01]	0.0727829
			MR Egger	9	0.96 [0.72,1.29]	0.806421
			Simple mode	9	0.91 [0.77,1.07]	0.290167
			MR-PRESSO	9	0.88 [0.76,1.01]	0.0672234
IL17A	OmicSCIENCE	IBD	IVW	2	1.02 [0.95,1.10]	0.578406	0.598158	/	/
		CD	IVW	2	1.01 [0.97,1.05]	0.724382	0.809594	/	/
		UC	IVW	2	1.05 [0.91,1.21]	0.524189	0.426344	/	/
IL17B	OmicSCIENCE	IBD	Wald ratio	1	1.01 [0.83,1.25]	0.890492	/	/	/
		CD	Wald ratio	1	0.88 [0.68,1.14]	0.331254	/	/	/
		UC	Wald ratio	1	1.12 [0.86,1.45]	0.406796	/	/	/
IL17C	OmicSCIENCE	IBD	IVW	2	0.96 [0.82,1.11]	0.559805	0.323563	/	/
		CD	IVW	2	0.94 [0.93,0.94]	6.92e-85	0.973875	/	/
		UC	IVW	2	0.97 [0.80,1.17]	0.7565	0.337362	/	/
IL17D	OmicSCIENCE	IBD	Wald ratio	1	0.94 [0.69,1.27]	0.681181
		CD	Wald ratio	1	0.82 [0.55,1.21]	0.314421
		UC	Wald ratio	1	1.06 [0.72,1.56]	0.751188
IL17E	OmicSCIENCE	IBD	IVW	4	1.13 [1.10,1.16]	2.36e-19	0.975943	0.753217	0.958
			Weighted median	4	1.12 [1.00,1.26]	0.0417236
			MR Egger	4	1.09 [0.89,1.35]	0.490066
			Simple mode	4	1.13 [0.96,1.32]	0.230473
			MR-PRESSO	4	1.13 [1.10,1.16]	2.36e-19
	OmicSCIENCE	CD	IVW	4	1.10 [1.00,1.20]	0.0422366	0.705231	0.610048	0.739
			Weighted median	4	1.07 [0.92,1.25]	0.362604
			MR Egger	4	1.02 [0.78,1.34]	0.895398
			Simple mode	4	1.06 [0.87,1.30]	0.591111
			MR-PRESSO	4	1.10 [1.00,1.20]	0.0422366
	OmicSCIENCE	UC	IVW	4	1.09 [1.05,1.14]	2.82e-06	0.968203	0.894555	0.973
			Weighted median	4	1.10 [0.95,1.27]	0.193984
			MR Egger	4	1.11 [0.85,1.46]	0.510838
			Simple mode	4	1.10 [0.91,1.34]	0.40258
			MR-PRESSO	4	1.09 [1.05,1.14]	2.82e-06
IL17F	OmicSCIENCE	IBD	IVW	2	0.94 [0.89,0.98]	0.00683191	0.765133	/	/
		CD	IVW	2	0.98 [0.95,1.02]	0.364193	0.857127	/	/
		UC	IVW	2	0.91 [0.87,0.96]	0.000187716	0.810761	/	/
IL17RA	OmicSCIENCE	IBD	IVW	5	0.99 [0.97,1.00]	0.0199841	0.972664	0.88425	0.893
			Weighted median	5	0.98 [0.95,1.02]	0.419002
			MR Egger	5	0.98 [0.89,1.07]	0.671744
			Simple mode	5	1.00 [0.94,1.07]	0.926158
			MR-PRESSO	5	0.99 [0.97,1.00]	0.0199841
		CD	IVW	6	0.98 [0.96,1.01]	0.247712	0.865614	0.719002	0.738
			Weighted median	6	0.97 [0.93,1.02]	0.257832
			MR Egger	6	0.96 [0.86,1.08]	0.5616
			Simple mode	6	1.00 [0.92,1.09]	0.988269
			MR-PRESSO	6	0.98 [0.96,1.01]	0.247712
		UC	IVW	5	1.00 [0.97,1.02]	0.735103	0.866199	0.631114	0.943
			Weighted median	5	1.00 [0.95,1.05]	0.914847
			MR Egger	5	0.97 [0.86,1.09]	0.611441
			Simple mode	5	0.99 [0.92,1.07]	0.899628
			MR-PRESSO	5	1.00 [0.97,1.02]	0.735103
IL17RB	OmicSCIENCE	IBD	IVW	6	1.10 [0.96,1.26]	0.159974	0.0494381	0.933781	0.076
			Weighted median	6	1.08 [0.95,1.23]	0.238168
			MR Egger	6	1.08 [0.64,1.82]	0.791841
			Simple mode	6	1.26 [0.95,1.67]	0.165605
			MR-PRESSO	6	1.10 [0.96,1.26]	0.159974
		CD	IVW	6	1.12 [0.96,1.30]	0.147478	0.143021	0.801559	0.173
			Weighted median	6	1.11 [0.95,1.31]	0.197582
			MR Egger	6	1.04 [0.58,1.84]	0.906518
			Simple mode	6	0.95 [0.67,1.33]	0.764551
			MR-PRESSO	6	1.12 [0.96,1.30]	0.147478
		UC	IVW	6	1.09 [0.92,1.28]	0.341969	0.0623309	0.676819	0.106
			Weighted median	6	1.11 [0.96,1.28]	0.169128
			MR Egger	6	1.25 [0.66,2.34]	0.532038
			Simple mode	6	1.22 [0.97,1.53]	0.157672
			MR-PRESSO	6	1.09 [0.92,1.28]	0.341969
IL17RD	OmicSCIENCE	IBD	IVW	3	1.03 [0.96,1.11]	0.400848	0.150316	0.547928	/
			Weighted median	3	1.02 [0.97,1.08]	0.463004			/
			MR Egger	3	0.98 [0.86,1.12]	0.843234
			Simple mode	3	1.01 [0.92,1.11]	0.890893
		CD	IVW	3	1.05 [0.98,1.13]	0.179176	0.322989	0.512932	/
			Weighted median	3	1.04 [0.97,1.11]	0.296881
			MR Egger	3	1.00 [0.88,1.13]	0.983929
			Simple mode	3	1.03 [0.91,1.17]	0.664044
		UC	IVW	3	1.03 [0.95,1.12]	0.454058	0.212954	0.698682	/
			Weighted median	3	1.02 [0.95,1.10]	0.51711
			MR Egger	3	0.99 [0.83,1.19]	0.951942
			Simple mode	3	0.98 [0.87,1.11]	0.813671
MR, Mendelian Randomization; MR-PRESSO, MR pleiotropy residual sum and outlier; IVW: Inverse-variance weighted ; OR: odds ratio IL-17, Interleukin-17; IBD, Inflammatory Bowel Disease; UC, Ulcerative Colitis; CD, Crohn's Disease; P_het: p value of Cochran’s Q test; P_int: p value of MR Egger intercept model; P_PRESSO: p value for global test of MR-PRESSO analysis.

## Sheet: S-Table 8
Table S8. Integrated causal IVW estimator from a fixed effect meta-analysis for the causal effect of genetically predicted IL-17 on CD and UC (deLange et.al.)
Exposure	Data_Source	Outcome	nSNP	OR [95%CI]	P_Value	Power Statistics
IL17A	deCODE	CD	1	13.59 [3.05,60.63]	0.000625909
	OmicSCIENCE		2	1.01 [0.97,1.05]	0.724382
	Meta			1.01 [0.97,1.05]	0.6515
IL17A	deCODE	UC	1	0.04 [0.01,0.18]	2.58e-05
	OmicSCIENCE		2	1.05 [0.91,1.21]	0.524189
	Meta			1.02 [0.88,1.17]	0.8158
IL17B	deCODE	CD	3	1.11 [0.78,1.56]	0.563343
	OmicSCIENCE		1	0.88 [0.68,1.14]	0.331254
	Meta			0.96 [0.78,1.18]	0.6734
IL17B	deCODE	UC	3	1.11 [0.85,1.45]	0.460235
	OmicSCIENCE		1	1.12 [0.86,1.45]	0.406796
	Meta			1.11 [0.92,1.34]	0.2672
IL17C	deCODE	CD	2	1.00 [0.91,1.09]	0.977117
	OmicSCIENCE		2	0.94 [0.93,0.94]	6.92e-85
	Meta			0.94 [0.93,0.94]	<0.0001	0.134695
IL17C	deCODE	UC	2	0.87 [0.76,0.99]	0.0410443
	OmicSCIENCE		2	0.97 [0.80,1.17]	0.7565
	Meta			0.90 [0.81,1.01]	0.0632
IL17D	deCODE	CD	1	0.96 [0.68,1.34]	0.794396
	OmicSCIENCE		1	0.82 [0.55,1.21]	0.314421
	Meta			0.89 [0.69,1.16]	0.3928
IL17D	deCODE	UC	1	0.87 [0.62,1.21]	0.394296
	OmicSCIENCE		1	1.06 [0.72,1.56]	0.751188
	Meta			0.95 [0.74,1.22]	0.6615
IL17E	deCODE	CD	1	1.06 [0.91,1.22]	0.453255
	OmicSCIENCE		4	1.10 [1.00,1.20]	0.0422366
	Meta			1.09 [1.01,1.17]	0.034	0.448225
IL17E	deCODE	UC	1	1.09 [0.95,1.26]	0.215502
	OmicSCIENCE		4	1.09 [1.05,1.14]	2.82e-06
	Meta			1.09 [1.06,1.14]	<0.0001	0.473054
IL17F	deCODE	CD	3	1.00 [0.82,1.22]	0.984009
	OmicSCIENCE		2	0.98 [0.95,1.02]	0.364193
	Meta			0.98 [0.95,1.02]	0.3707
IL17F	deCODE	UC	3	0.91 [0.87,0.96]	0.000352021
	OmicSCIENCE		2	0.91 [0.87,0.96]	0.000187716
	Meta			0.91 [0.88,0.94]	<0.0001	0.241655
IL17RA	deCODE	CD	4	0.94 [0.88,1.01]	0.0768215
	OmicSCIENCE		6	0.98 [0.96,1.01]	0.247712
	Meta			0.98 [0.95,1.00]	0.0804
IL17RA	deCODE	UC	4	0.99 [0.94,1.04]	0.716739
	OmicSCIENCE		5	1.00 [0.97,1.02]	0.735103
	Meta			0.99 [0.97,1.02]	0.6393
IL17RB	deCODE	CD	3	1.33 [0.87,2.02]	0.183893
	OmicSCIENCE		6	1.12 [0.96,1.30]	0.147478
	Meta			1.14 [0.99,1.32]	0.0696
IL17RB	deCODE	UC	3	1.13 [0.69,1.84]	0.638451
	OmicSCIENCE		6	1.09 [0.92,1.28]	0.341969
	Meta			1.09 [0.93,1.28]	0.2931
IL17RC	deCODE	CD	2	1.08 [0.81,1.45]	0.582556
IL17RC	deCODE	UC	2	0.76 [0.69,0.84]	1.05e-07	0.182648
IL17RD	deCODE	CD	9	1.01 [0.87,1.17]	0.885424
	OmicSCIENCE		3	1.05 [0.98,1.13]	0.179176
	Meta			1.04 [0.98,1.11]	0.2028
IL17RD	deCODE	UC	9	0.88 [0.76,1.01]	0.0672234
	OmicSCIENCE		3	1.03 [0.95,1.12]	0.454058
	Meta			0.99 [0.92,1.06]	0.7883
OR: odds ratio; IL-17, Interleukin-17; UC, Ulcerative Colitis; CD, Crohn's Disease.
